# Supplementary material for: A Network Comprised of miR-15b and miR-29a Is Involved in Vascular Endothelial Growth Factor Pathway Regulation in Thymus Adipose Tissue from Elderly Ischemic Cardiomyopathy Subjects
Source: Int J Mol Sci. 2023 Sep 22;24(19):14456. doi: 10.3390/ijms241914456 (PMC10572810; doi:10.3390/ijms241914456)
Supplement: Supplementary file 1 [file ijms-24-14456-s001.zip]

Archive with 1 entries (1 files):
- ijms-2538542-supplementary.pdf
